# Supplementary material for: Peak expiratory flow is a reliably household pulmonary function parameter correlates with disease severity and survival of patients with amyotrophic lateral sclerosis
Source: BMC Neurol. 2022 Mar 19;22:105. doi: 10.1186/s12883-022-02635-z (PMC8933978; doi:10.1186/s12883-022-02635-z)
Supplement: Supplementary file 2 — Additional file 2. [file 12883_2022_2635_MOESM2_ESM.xlsx]

## Sheet: raw data 1
patient ID	gender	family history	date of birth	date of enrollment	time of onset	site of onset	height（m)	weight(Kg)	BMI	use of riluzole	PEG	NIPPV	time of endpoint	status of endpoint (1=death or tracheotomy, 0=alive)	ALSFRS-R when pulmonary test	time of pulmonary test	VT/PRED	MV/PRED	ERV/PRED	FVC/PRED	FEV1/PRED	FEV1/FVC	PEF/PRED	MEF75/PRED	MEF50/PRED	MEF25/PRED	MMFF75/25/PRED	MVV/PRED	smoking history（0=no，1=yes）	Hypertension（1=yes，0=no）	DM（1=yes，0=no）
13587	male	No	18323	2015-02-01	40664	upper limb	1.62	41	15.6226	No	No	No	2015-03-01	1	29	2015-02-01	119.2	163.4	(-)	34.5	36.5	83.36	14.6	16.5	24.2	13.1	21.2	13.3	1	0	0
14303	male	No	26724	2015-01-01	2013-10-01	lower limb	1.68	62	21.9671	Yes	Yes	Yes	2019-12-01	1	30	2015-01-01	88.4	125	71.1	47.1	56.9	100	56.2	65.1	79.4	69.7	68	35.1	1	0	0
14808	male	No	14702	2012-03-01	2008-05-01	lower limb	1.65	55	20.202	Yes	Yes	Yes	2018-07-01	1	25	41974	143.7	235.1	(-)	27.3	34.6	96.37	28.9	26.6	18.5	(-)	(-)	17.2	0	0	1
14907	male	No	25812	2014-08-01	2013-04-01	upper limb	1.67	53	19.0039	Yes	No	Yes	2017-02-01	1	34	2015-12-01	250.8	424.4	32.4	68.7	77.8	93.37	66	71.3	78	96.5	80.3	50.2	1	0	0
14985	female	No	24412	2014-09-01	41334	lower limb	1.53	56	23.9224	Yes	No	Yes	2016-06-01	1	45	41883	380.5	372.6	12.9	92.2	94.6	87.27	123.2	135.7	96.3	55.3	78.5	77.3	0	0	0
15086	male	No	24929	2015-01-01	41214	upper limb	1.67	54	19.3625	No	No	No	2018-09-01	1	35	2015-01-01	232.5	279.7	87	102	94.8	76.41	76.3	78	66.1	63.3	65.1	82.2	1	0	0
15104	male	No	27638	2015-02-01	41640	upper limb	1.73	80	26.7299	Yes	No	No	2020-04-01	0	45	42036	238.8	141.3	72	107.1	105.9	81.94	104.9	121.3	99.7	77.4	91.5	88.8	0	1	0
15286	male	No	16377	2014-12-01	41699	upper limb	1.65	45	16.5289	Yes	No	Yes	2016-01-01	1	33	41974	99.4	200.5	(-)	18.9	24.5	99.97	26.2	22.4	18.6	(-)	16.2	13.1	1	0	0
15304	male	No	25294	2014-12-01	41395	upper limb	1.62	57	21.7193	No	No	No	2018-10-01	1	40	2015-01-01	205.3	462.1	(-)	73.3	87.9	99.2	88	101.4	131.3	155.9	123.1	63.3	1	0	0
15305	male	No	19998	2014-09-01	41548	bulbar	1.78	69	21.7776	Yes	No	No	2017-04-01	1	34	2014-09-01	271.8	370.9	65.2	76.3	86.6	89.31	80.3	87.7	67.9	79.2	78.6	58.4	1	0	0
15336	male	No	20515	2014-12-01	40452	lower limb	1.66	62	22.4996	Yes	No	No	2020-04-01	0	34	41974	94.2	40.7	95.1	71	76.1	85.67	53.8	59.8	59.8	44.5	55.5	25.4	0	1	0
15354	male	No	25082	2014-12-01	41030	upper limb	1.68	72.5	25.6874	No	No	No	2020-04-01	0	39	2017-04-01	115.4	126.3	58.6	109.5	120.8	90.14	118.7	128	164.6	128.1	144.7	106.2	0	0	0
15372	male	No	20607	2014-12-01	41579	upper limb	1.7	55	19.0311	Yes	No	No	2017-11-01	1	38	41974	69.8	159.5	106.8	97.4	83.8	68.46	76.2	61.1	43.8	44.7	46.7	41.6	1	0	0
15487	male	No	23498	2015-01-01	41395	upper limb	1.69	55	19.257	No	No	No	2015-10-01	1	37	41974	270.4	409.4	41.2	69.6	83.6	97.54	69.2	78.8	98.6	103	99.4	74.8	0	0	0
15502	female	No	22098	2015-01-01	40848	bulbar	1.55	49	20.3954	No	No	Yes	2018-09-01	1	39	42036	195.1	174.1	(-)	60.1	64.7	90.85	39.5	40.7	52.5	82.6	59.8	26.6	0	0	0
15588	male	No	18933	2015-02-01	41640	upper limb	1.74	65	21.4692	No	No	No	2020-04-01	1	45	2015-02-01	296.5	762.1	72.9	84.9	91.1	89.54	112.9	118.6	107.5	126.3	124.4	100.4	1	0	0
15661	female	No	26330	2015-03-01	41730	lower limb	1.55	50	20.8117	No	No	No	2020-04-01	0	37	42064	156.1	202.1	44.4	91.3	82.1	77	71.1	63.8	49.4	40	44.9	77.8	0	0	0
15725	female	No	20333	2015-03-01	41609	lower limb	1.62	58	22.1003	No	No	No	2019-08-01	1	42	42064	168.7	99.4	122.5	93.3	78.8	71.38	78.4	85.9	63.3	65.4	43.6	75.7	0	0	0
15758	male	No	22951	2015-03-01	41426	upper limb	1.65	62.5	22.9568	Yes	No	No	2020-04-01	0	37	42064	220.3	145.2	215.5	106.8	114.4	86.99	133.5	139.1	137.5	98.1	114.2	88.6	1	0	0
15761	female	No	15342	2015-03-01	41821	upper limb	1.59	61	24.1288	No	No	No	2015-05-01	1	38	42064	149.5	139.4	20.1	54.8	42.1	63.81	37.2	25	16.2	19.3	16.9	32.3	0	1	1
15914	male	yes	21337	2015-04-01	41030	bulbar	1.62	62.5	23.815	Yes	No	No	2020-04-01	0	39	42309	230	269.6	68.8	88.7	88.4	79.91	72.3	64.4	61	68.8	60.9	62.6	0	0	0
15975	male	No	24289	2015-04-01	41821	bulbar	1.7	59	20.4152	No	No	No	2019-01-01	1	33	42125	197.2	149.2	(-)	66.7	81.6	99.85	100.1	115	148.6	189.8	149.8	47.9	1	0	0
15976	male	No	16132	2015-04-01	41275	upper limb	1.6	48	18.75	No	No	No	2016-11-01	1	36	42095	121.8	174.4	266.6	82.1	83.4	78.13	57.5	58.5	54.7	77.8	61.2	41.2	1	1	0
15981	male	No	26085	42095	41061	upper limb	1.74	67	22.1297	No	No	No	2019-01-01	1	40	42095	153.2	116.8	95.6	79.9	84.2	85.8	103.7	114.6	97.5	88.2	96	110.4	0	0	0
16002	female	No	21033	42125	41030	lower limb	1.6	59	23.0469	No	No	No	2020-04-01	0	43	42125	208.4	294.5	142.8	116.9	118.6	85.51	87.7	93.5	104.7	114.4	108.8	101.6	0	0	0
16154	female	No	22037	42125	41579	upper limb	1.47	42	19.4363	Yes	No	No	2020-04-01	0	22	2015-11-01	103.4	269	173.4	81.6	96.8	99.9	85.6	94.3	122.3	158.5	120.4	61.9	0	0	0
16470	male	No	22098	42186	40603	upper limb	1.72	65	21.9713	Yes	No	Yes	2016-03-01	1	26	42186	95.4	107	(-)	24.5	28.9	94.41	27.6	31.4	30.3	25.3	29	27.8	1	1	0
16475	male	No	27820	42186	42095	bulbar	1.72	60	20.2812	Yes	Yes	Yes	2020-04-01	0	46	42217	210.2	341.3	146.4	108.6	112.9	86.17	94.3	94.4	102.9	101.3	104	71.5	1	0	0
16708	male	No	29221	42217	41913	upper limb	1.72	62	20.9573	Yes	Yes	Yes	43647	1	42	42278	258.4	193.1	101.3	80.6	90.2	93.49	87.9	93.7	97.3	108.2	96.1	86.2	1	0	0
16752	male	No	25781	42217	41760	lower limb	1.67	66.5	23.8445	Yes	No	No	2020-04-01	0	44	42217	171.2	108.6	100.9	110.6	106.2	79.01	98.7	93.7	78.8	74.6	77.3	91.9	1	0	0
16759	male	No	33117	42217	42064	bulbar	1.7	40	13.8408	Yes	No	Yes	2016-09-01	1	37	42217	327.8	351	25.1	48.2	55.9	98.85	54.7	63.6	76.6	115.3	76.8	31.2	1	0	0
16809	male	No	21033	42217	42156	upper limb	1.7	62.5	21.6263	Yes	No	Yes	2017-09-01	1	25	42644	256.1	470.6	70.7	70.5	50.8	57.15	49.2	27.8	22.6	31.3	23.3	38.4	1	0	0
17024	female	No	21367	42248	42064	lower limb	1.55	47	19.563	No	No	No	2017-08-01	1	40	42248	182.1	199.2	52	81.2	92.6	95.8	87.4	96.2	86.4	106.5	91.7	65.3	0	0	0
17042	male	No	19998	42248	41609	lower limb	1.66	51	18.5078	Yes	No	No	2019-03-01	1	29	42887	253.1	251.7	55.7	66.3	72.5	85.63	62.8	64	65.2	69.6	70.7	59.8	1	0	0
17047	male	No	26877	42248	41791	bulbar	1.7	50	17.301	Yes	No	No	2017-01-01	1	45	42248	275.77	397.48	48.52	78.23	81.13	85.67	(-)	57.64	72.01	89.17	72.18	43.58	1	0	0
17272	male	No	30834	42278	42186	lower limb	1.63	64	24.0882	Yes	Yes	Yes	42826	1	43	42339	186.3	141.8	11.4	62.3	71.5	97.94	87.3	101.2	129.9	167.6	127	38.5	1	0	0
17327	male	No	23408	42278	41852	upper limb	1.62	55	20.9572	No	No	Yes	43040	1	39	42278	105.3	140.6	(-)	57	59.7	85.08	67.5	74.1	64	59.9	61.2	40.5	1	0	0
17403	female	No	21947	42278	41944	bulbar	1.56	58	23.833	Yes	No	No	43435	1	32	2016-02-01	197.6	247.7	(-)	62	73.3	99.89	70.9	79.1	101.1	147.5	109.1	32.1	0	0	0
17489	female	No	24838	42278	41821	bulbar	1.58	50	20.0288	Yes	No	No	2020-01-01	1	44	42278	340.6	317.3	25.9	77	82.3	91.3	79.6	87	82.4	72.1	75.7	52.1	0	0	0
17595	male	No	21671	42186	41426	lower limb	1.75	75	24.4898	Yes	No	No	2020-04-01	0	37	42614	84.8	67	75.7	89.3	87.7	78.61	82.4	69	66.4	66.2	70.1	69.5	1	0	0
17606	male	No	27638	42309	41791	lower limb	1.64	50	18.5901	Yes	No	Yes	42430	1	37	42309	213.8	455.9	11.7	43.8	50.8	97.27	60.1	69.4	84.9	81.6	75.2	48	1	0	0
17542	male	No	17199	42309	42064	bulbar	1.75	58	18.9388	Yes	No	Yes	42887	1	39	42309	136.1	175.8	46.3	51.3	61.7	92.7	63.4	71	87	74.7	77.3	18.8	0	0	0
17675	male	No	20363	42309	39965	upper limb	1.68	55	19.487	No	No	Yes	43132	1	31	2015-11-01	171.4	251.7	54.4	67.4	80.4	94.57	80.1	82.9	96.8	111.9	98	58.2	1	0	0
17885	male	No	20880	42339	42156	upper limb	1.63	62	23.3355	No	No	No	2016-12-01	1	36	2016-07-01	292.1	443.5	45.3	66.5	73.3	87.95	58.6	66.5	81	76.5	81	50	0	1	0
17963	male	No	18111	42339	40969	upper limb	1.7	67	23.1834	Yes	No	No	2019-02-01	1	38	2016-03-01	184.8	188.4	6.8	74.6	76.5	79.79	96.3	100.7	70.3	47.2	62.9	74.4	1	0	0
17978	male	No	20029	42339	42036	upper limb	1.68	64	22.6757	Yes	No	No	2017-06-01	1	46	42370	175.9	186	80.9	79.7	83.9	83.18	89.6	95	80.7	70.3	77.6	67.2	1	1	0
18176	male	No	19572	42401	41821	bulbar	1.69	57	19.9573	No	No	No	2016-12-01	1	37	2016-02-01	203.1	176.2	(-)	36.1	44.2	96.45	29.5	33.3	56.1	62.5	58.1	25.8	1	0	0
18312	male	No	20059	42370	42036	upper limb	1.68	62.5	22.1443	Yes	No	Yes	2016-06-01	1	38	2016-01-01	187.9	135.7	6.2	41.2	44.7	85.86	47.8	49.8	46.4	24.2	34.9	28.8	0	1	0
18315	female	No	20668	42370	42095	bulbar	1.68	47.5	16.8296	No	No	No	2016-08-01	1	40	2016-01-01	198.2	174.8	40.6	43.6	45.1	87.68	51.7	59.2	67.2	61.4	67.1	28.3	0	0	0
18373	female	No	15827	42401	41791	upper limb	1.63	51	19.1953	Yes	No	No	2018-05-01	1	37	2016-08-01	176.9	181.3	56.1	76.1	87.5	95.1	90.9	100.7	92.3	100.2	89.5	42.1	0	1	1
18397	male	No	23224	42401	42005	upper limb	1.74	72	23.7812	No	No	No	2020-04-01	0	43	2016-02-01	455	396.4	124.1	96.7	107.8	89.75	95.7	97.1	108.8	148.2	116.8	76.7	1	0	0
18407	male	No	23986	42401	42217	upper limb	1.68	60	21.2585	No	No	No	2017-06-01	1	35	2016-02-01	242.1	243.3	73.6	86.7	84.5	79.37	72.8	78.7	68.3	61.2	65.7	53.7	1	0	0
18457	female	yes	24228	42430	40969	upper limb	1.65	56	20.5693	Yes	No	No	2016-10-01	1	24	2016-03-01	308.2	152	(-)	44.6	51.1	98.08	38	43.4	54.2	74.5	56.1	26.8	0	0	0
18479	female	No	19329	42430	41791	upper limb	1.5	63	28	Yes	No	Yes	42795	1	31	2016-03-01	101.6	129	(-)	54.3	53.7	81.83	49.3	53.3	36.5	30.5	32.2	22.9	0	0	1
18666	male	No	21094	42522	42278	bulbar	1.73	50	16.7062	Yes	No	No	2017-07-01	1	41	2016-06-01	244.5	478.5	88.4	63	73.6	92.82	72.2	82	79.3	77	77.5	53.8	1	0	0
18838	male	No	24259	42461	42036	lower limb	1.62	46	17.5278	Yes	No	Yes	2019-09-01	1	41	2016-06-01	352.8	374.4	130.6	77.2	84	89.19	74.1	84.3	102	78.7	82.6	51.5	0	0	0
19001	male	No	18963	42491	42278	bulbar	1.68	53	18.7783	Yes	No	Yes	43556	1	46	2016-04-01	242	294	(-)	51.9	61.4	94.47	63.1	71.5	78.5	58.6	56.9	51.6	1	0	0
19041	male	No	22098	42491	42005	upper limb	1.65	65	23.8751	Yes	No	No	2020-04-01	0	39	2017-05-01	160.3	280.6	16.7	84.7	95.3	90.25	118.6	130.3	132.4	116.7	123	96.8	1	0	0
19095	male	No	19450	42491	42370	upper limb	1.55	62	25.8065	Yes	No	No	2018-05-01	1	44	2016-05-01	197.7	165.6	54	100.1	114.2	90.77	108.5	106.2	98.1	180	113	98.5	0	1	1
19140	female	No	17989	42491	41974	upper limb	1.45	47	22.3543	Yes	Yes	No	2017-09-01	1	33	2016-05-01	89.5	109.7	50.5	69.2	78.2	92.64	42	45.3	63.8	96.4	65.3	19.8	0	0	0
19160	male	No	23255	42522	42217	upper limb	1.6	60	23.4375	Yes	No	No	2018-11-01	1	39	2017-03-01	159.7	236.7	83.7	109.2	101.4	75.71	94.1	76	72.6	58.8	62.6	67.8	1	0	0
19173	male	No	15766	42522	42217	bulbar	1.63	59	22.2063	Yes	No	No	2018-12-01	1	44	42522	147.5	188.5	(-)	88.8	94.4	80.09	71.8	74.4	60.5	57.7	60.8	45.4	1	1	0
19199	male	No	21306	42522	41122	upper limb	1.6	57.5	22.4609	Yes	No	No	2017-12-01	1	24	2016-06-01	127.9	237.7	32.8	54.1	64.3	95.27	35.2	39.4	62	81.5	62.4	30.8	0	0	0
19261	male	No	19085	42522	42430	upper limb	1.57	47	19.0677	No	No	No	2017-01-01	1	44	2016-06-01	316.8	500.2	(-)	55.7	61.3	86.89	44.2	41.8	52.4	70.5	53.7	33.6	1	0	0
19274	male	No	17624	42522	42339	upper limb	1.6	55	21.4844	Yes	No	No	2017-09-01	1	43	2016-05-01	149.3	169.4	31.8	76.3	53	54.01	41	22.7	19.4	31.8	23.7	32.7	1	0	0
19318	female	yes	19968	42552	41791	upper limb	1.64	68	25.2826	Yes	No	No	2020-04-01	0	38	2016-09-01	213	309.8	33.8	64.9	56.1	72.72	48.2	39.7	25.2	15.9	21.5	34.2	0	0	0
19340	male	No	24228	42552	41791	upper limb	1.64	60	22.3081	Yes	No	Yes	2018-10-01	1	44	42552	197.6	186.7	105.4	86.4	94.1	88.66	104.4	114.6	136	90.6	120.6	89.9	1	0	0
19388	male	No	22951	42552	42217	lower limb	1.67	52	18.6453	Yes	No	No	2016-10-01	1	41	2016-07-01	79.9	79.5	76.2	59.6	69.2	93.83	72.3	79.7	84.5	109.6	88.5	39.1	1	0	0
19402	male	No	27211	42552	42125	bulbar	1.69	63	22.0581	Yes	No	No	2019-05-01	1	45	2016-07-01	101.3	104.1	(-)	83.5	82.2	81.65	66.4	73.6	63.4	73.2	66	31.7	0	0	0
19413	male	No	26665	42552	41640	upper limb	1.7	70	24.2215	Yes	No	Yes	2020-04-01	0	43	2016-09-01	228.8	104.5	32.2	84.4	93.8	91.32	99	113.7	131.8	100.5	116.8	72.2	0	0	0
19455	male	No	23986	42583	42186	lower limb	1.56	60	24.6548	Yes	Yes	No	2018-08-01	1	40	2016-08-01	244.7	131.5	47.9	108.8	112.5	85.76	107.6	116.3	127.2	98.5	103	89.9	0	0	0
19557	male	No	20515	42583	42430	upper limb	1.55	52	21.6441	Yes	No	No	2017-05-01	1	44	2016-08-01	157.7	183.2	129.7	113.2	112.4	79.87	106	110.8	102.9	70.7	81	89.7	1	0	0
19595	female	yes	25720	42583	42491	bulbar	1.56	56	23.0112	Yes	No	No	2018-07-01	1	45	2016-08-01	193.4	262.9	90.2	113.7	100.5	75.46	73.2	81.4	64.1	54.4	58	38.9	0	0	0
19662	male	No	27030	42614	42430	upper limb	1.72	75	25.3515	Yes	Yes	Yes	42917	1	46	2016-10-01	196.3	165.5	55.9	84.7	85.1	82.75	94.6	95.9	73.1	66.2	71	51.3	1	0	0
19686	male	No	17502	42614	42461	bulbar	1.6	45	17.5781	Yes	No	No	2017-02-01	1	46	2016-09-01	275.5	284.4	15	61.9	78.3	98.31	80.4	86	123.7	242.9	142.1	71.2	1	0	0
19717	female	No	29677	42614	41518	upper limb	1.6	50	19.5312	Yes	No	No	2020-04-01	0	38	2016-09-01	163.8	253.3	19.1	62.8	64.1	88.21	44.3	48.9	50.3	39.5	46.5	34.4	0	0	0
19727	male	No	19756	42614	42339	upper limb	1.75	55	17.9592	Yes	No	No	2018-11-01	1	44	2016-09-01	215.9	285.6	234.6	74	77	81.66	68.3	66.9	57.7	70.6	66.2	59.6	1	0	0
19734	male	No	28095	42614	42430	lower limb	1.77	70	22.3435	Yes	No	No	2017-06-01	1	44	2016-09-01	406.7	499.4	131.2	116.2	127.4	90.19	147.6	157.7	153.6	139.4	149.9	110.5	0	0	0
19747	male	No	18749	42614	42401	bulbar	1.67	66	23.6652	Yes	Yes	Yes	43435	1	44	2016-10-01	162.4	315.2	119.8	86.5	97.5	88.16	87.1	98	116.9	106.6	106.3	52.5	0	0	0
19787	female	No	24746	42644	42217	upper limb	1.6	51	19.9219	No	No	No	2017-10-01	1	27	2016-10-01	160.7	246.2	23.5	71	77	92.72	57.7	63.8	75.5	94.2	78.2	49.5	0	0	0
19813	female	No	19480	42644	42125	upper limb	1.53	65	27.7671	No	No	No	2020-04-01	0	27	42644	235	178.5	17.6	82.4	84.1	84.75	56.1	60	68.1	80.6	70.3	45.3	0	0	1
19872	male	No	24108	42644	42005	upper limb	1.7	68	23.5294	Yes	No	No	2020-04-01	0	41	2016-10-01	252.2	173.9	72	101	98.1	78.89	116.5	123.2	74.1	58.1	75	93	0	1	0
19877	female	No	22494	42644	42583	upper limb	1.58	58.5	23.4337	Yes	No	No	2020-04-01	0	44	2016-10-01	228	407.8	18.2	102	99.7	82.72	76.2	79.8	75.9	68.9	75.2	81.2	0	0	0
19982	male	No	20090	42675	42491	lower limb	1.69	60	21.0077	Yes	No	No	2019-01-01	1	46	2016-11-01	246.9	179.1	92.2	103.3	111.7	85.35	101.4	109.3	115	106.5	119	78.1	1	0	0
20071	male	No	21276	42826	42614	upper limb	1.65	47	17.2635	Yes	No	Yes	2018-09-01	1	40	2017-04-01	185.9	266.8	(-)	55.9	68.4	97.87	58.4	65.7	83.9	107	84.3	35.9	1	0	0
20095	male	No	19238	42767	42339	upper limb	1.67	66	23.6652	Yes	No	Yes	2017-10-01	1	37	2017-02-01	170.9	245	92.5	70.1	79.8	89.31	83.2	91	98.5	86.7	95.2	42.3	1	0	0
20096	male	No	29921	42705	42005	lower limb	1.68	60	21.2585	Yes	No	No	2017-05-01	1	40	2016-12-01	193.8	152.3	80.3	87.5	88.4	85.26	81.1	89.4	74.6	53.7	65.2	55.9	1	0	0
20178	male	No	20607	42705	42522	upper limb	1.76	60.5	19.5312	No	No	No	2019-08-01	1	38	42705	265.8	222.9	108.4	119.1	111.7	79.41	108.9	118.4	87.2	71.3	80	90	1	0	0
20319	female	No	28126	42767	41671	upper limb	1.63	58	21.83	No	No	No	2020-04-01	0	45	2017-05-01	221.7	255.5	57.3	103.9	104.6	86.81	96.5	94.7	96.7	112	98.8	70.4	0	0	0
20408	male	No	20486	42767	41061	upper limb	1.6	61.5	24.0234	Yes	No	No	2020-04-01	0	47	2017-02-01	220.3	369.5	42.8	111.2	126.3	90.42	143.4	155.5	149.3	132.4	133.1	119.5	0	0	0
20491	female	No	19207	42767	42401	bulbar	1.53	50	21.3593	No	No	No	2020-04-01	1	38	2017-05-01	163	176.2	69.7	79.1	83.7	87.79	87.4	86.2	73	56.4	61.2	48.3	0	0	1
20508	female	No	15158	42767	42430	upper limb	1.52	43	18.6115	No	No	No	2017-04-01	1	34	2017-02-01	222.2	219.7	(-)	54.8	66.8	98.16	56.5	61.1	85.3	113.3	81.3	19.5	0	0	0
20544	male	No	19025	42795	42461	bulbar	1.7	63	21.7993	Yes	Yes	Yes	42979	1	15	2017-04-01	138.9	237.6	50.8	39.4	49.1	97.17	43.9	48.5	64.4	101.6	72.9	28.1	0	0	0
20588	male	No	30560	42795	41640	upper limb	1.68	79	27.9904	Yes	No	No	2020-04-01	0	41	2017-03-01	170.8	163.9	138.4	103.2	110.6	90.37	126.3	133.4	135.8	106.8	119.7	105.7	0	0	0
20625	female	No	23255	42795	42461	upper limb	1.56	63	25.8876	No	No	No	2019-07-01	1	39	2017-04-01	143.4	206.2	9	105.5	104	83.73	87.8	96.4	110.7	83.4	97.2	92.6	0	0	0
20638	male	No	25235	42795	42583	upper limb	1.75	65	21.2245	Yes	Yes	No	2018-05-01	1	45	2017-03-01	148.6	127.1	119.1	99	98.1	80.36	82.6	91.1	87.7	81	82.4	60.6	0	0	0
20684	male	No	17502	42826	42401	upper limb	1.69	57.5	20.1323	Yes	No	No	2018-12-01	1	41	2017-06-01	266	217	105.9	80.7	93.3	89.07	99.4	103.8	119.3	108.4	130.7	71.1	0	0	0
20743	female	No	21855	42826	42005	upper limb	1.5	47	20.8889	Yes	No	No	2017-12-01	1	29	2017-04-01	201.2	193.4	32.6	63.9	67.5	88.81	50.3	54.3	65.5	33.2	44.6	18.9	0	0	0
20804	male	No	21398	42826	42552	upper limb	1.66	73	26.4915	Yes	No	No	2017-12-01	1	37	2017-04-01	102.9	273.5	122.7	95.1	94.8	79.58	94.1	106.5	84.9	58.8	75	74.8	1	0	1
20807	male	No	21885	42826	42675	upper limb	1.57	52	21.0962	Yes	Yes	No	2017-09-01	1	32	2017-04-01	265.1	445.7	(-)	51.1	56.5	89.18	56.6	48.9	59.1	34.6	47.4	50.4	1	0	0
20818	female	No	22828	42826	42736	lower limb	1.57	55	22.3133	No	No	No	2020-04-01	0	41	2017-04-01	143	198.2	34.2	80.4	83.6	87.99	74.8	81.3	73.8	75.6	75.5	83.3	0	0	1
20871	female	No	20180	42826	42552	bulbar	1.54	60	25.2994	No	No	No	2019-09-01	1	44	2017-04-01	142	160.5	91.7	110.1	108.7	85.22	72.6	74.9	91	70.8	80.4	78.7	0	0	0
20872	male	No	21398	42826	42583	upper limb	1.75	75	24.4898	No	No	No	2018-10-01	1	41	2017-05-01	328.3	402.2	169	72.6	74.1	80.78	70	75.2	83.3	43.7	66.1	50.9	0	0	0
20942	female	No	18688	42856	42370	upper limb	1.58	53.3	21.3507	Yes	No	Yes	2020-04-01	0	43	2017-05-01	202.9	284.5	41.6	96.3	99.9	86.31	92.1	97.7	91.3	84.4	86.8	73.4	0	1	1
20951	female	No	18963	42856	41275	lower limb	1.52	57	24.6711	No	No	No	2019-02-01	1	40	2017-05-01	113.7	228.9	159.4	82.1	95.1	95.9	51.4	56.2	77.9	83.3	72.7	45.2	0	1	1
20956	female	No	30376	42856	42278	upper limb	1.56	62	25.4767	Yes	No	No	2020-04-01	0	45	2017-05-01	271.8	308.4	73.1	102.1	112.9	95.61	101.7	104.6	130.6	129.2	122.9	97.9	0	0	0
21000	female	No	31291	42856	42522	upper limb	1.55	48	19.9792	Yes	No	No	2020-04-01	0	45	2017-05-01	156.5	176.5	66	84.3	89.3	91.59	73.7	78.1	88.2	91.1	83.4	75.4	0	0	0
21022	male	No	13759	42856	42156	upper limb	1.6	60	23.4375	Yes	No	No	2018-08-01	1	42	2017-05-01	93.4	108	39.1	67.8	72.2	79.23	58.8	64.7	63.9	40.9	46.2	40.7	0	0	0
21085	female	No	27211	42856	42370	upper limb	1.58	68	27.2392	Yes	No	No	2020-04-01	0	40	2017-05-01	146.8	161.1	75.1	93.2	95.6	88.06	102.5	110.1	99.4	65.5	80.4	79	0	0	0
21178	male	No	17868	42887	41974	upper limb	1.5	45	20	No	No	Yes	2020-04-01	0	33	2017-06-01	252.7	327	20.5	72.2	75	81.48	57.4	59.1	49.8	41.8	44.6	45.9	0	1	0
21184	male	No	22737	42887	42522	lower limb	1.68	65	23.03	Yes	No	No	2018-05-01	1	33	2017-11-01	130.8	170.6	(-)	42.5	39.8	75.18	43.3	23.1	16.8	(-)	(-)	25.8	1	0	0
21260	female	No	23012	42887	42430	bulbar	1.58	54	21.6311	Yes	Yes	No	2019-11-01	1	44	2017-06-01	178	149.6	122.7	105.2	99.2	79.74	89.4	79.3	55.8	53.1	59	64.4	0	0	0
21289	female	No	17777	42917	42491	lower limb	1.62	69	26.2917	Yes	No	No	2018-03-01	1	23	2017-10-01	134.2	133.8	(-)	53.8	61.3	94.72	51.3	57.8	67.5	99.8	76.1	37.3	0	0	1
21291	male	No	17380	42917	42552	upper limb	1.65	67.5	24.7934	Yes	No	Yes	2018-08-01	1	41	2017-07-01	161.5	156.3	77.7	109	95.2	67.28	74.2	65.9	47.9	55.6	51	55.1	1	1	0
21308	female	No	31352	42948	42614	lower limb	1.57	72.5	29.413	Yes	No	No	2020-04-01	0	38	2017-08-01	153.6	162.1	15.4	96.3	97.7	88	98.7	110.7	125.2	88.3	102.5	83.2	0	0	0
21343	male	No	18203	42917	42491	bulbar	1.74	75	24.7721	Yes	No	No	2020-04-01	0	43	2017-10-01	153.1	118.6	49.9	74.8	75.4	78.05	73.6	67.6	62.2	48	61	56.3	1	0	0
21383	female	No	17715	42917	42644	upper limb	1.58	49	19.6283	Yes	No	No	2019-02-01	1	40	2017-07-01	386.4	400.9	11.8	80.3	79.9	82.5	95.3	97.3	67.6	35.5	48.2	73.1	0	0	0
21384	female	No	19603	42917	42401	lower limb	1.69	49	17.1563	Yes	No	No	2018-06-01	1	27	2017-07-01	100.6	129.3	47	29	33.7	98.23	41.1	47.3	53	68.6	55	13.5	0	0	0
21387	female	No	22678	42917	42644	bulbar	1.53	61	26.0584	Yes	No	No	2020-04-01	0	44	2017-07-01	235.5	220.3	(-)	105.6	107.7	85.96	113.8	114.9	85.8	88.9	88.2	74.2	0	0	0
21401	female	No	17899	42917	42430	bulbar	1.61	49	18.9036	No	No	No	2018-05-01	1	25	2017-07-01	58.5	36.2	(-)	24.7	27.4	92.57	16.6	17.9	18.5	42.2	24.3	12	0	1	0
21414	male	No	28856	42917	42552	upper limb	1.75	77.5	25.3061	Yes	No	Yes	2020-04-01	0	46	2017-07-01	71.9	92.5	57.5	84.2	81.1	79.65	93.4	100	74.5	45.8	64.3	84.8	1	0	0
21421	male	No	22129	42917	42767	upper limb	1.75	90	29.3878	No	No	No	2018-06-01	1	44	2017-07-01	249.6	242.1	90.1	111.3	108	77.26	112.4	115.5	86	60.4	83.1	95	1	0	0
21522	female	No	19968	42948	42644	upper limb	1.64	60	22.3081	Yes	No	No	2019-09-01	1	46	2017-08-01	169.8	303	74.7	83.5	86.6	87.37	74.7	84.8	100.5	82.6	91.6	64	0	1	0
21530	male	No	23255	42948	42705	lower limb	1.74	50	16.5147	Yes	No	No	2018-02-01	1	44	2017-08-01	243.8	244	33.3	52.6	58.9	90.01	68.6	69.6	54.3	54	53.2	67.4	1	0	0
21531	female	No	17349	42948	42795	lower limb	1.62	55	20.9572	Yes	No	No	2018-06-01	1	33	2017-08-10	130.9	234	(-)	71	73.7	86.24	63.4	68.9	45.5	27.2	39.3	35	0	0	0
21544	male	No	17899	42948	42614	upper limb	1.6	60	23.4375	Yes	No	No	2019-12-01	1	43	2017-08-01	426.8	406.5	90.8	111.1	116	81.23	135.1	142.5	95.6	65.5	82.5	95.1	1	0	0
21555	male	No	19146	42948	41883	upper limb	1.65	66	24.2424	Yes	No	No	2020-04-01	0	36	2017-08-01	225.2	403.6	(-)	80.7	90.7	88	90.3	100.8	93.7	119.5	102.7	56.2	1	1	0
21563	male	No	18172	42948	42522	bulbar	1.73	65	21.7181	Yes	Yes	Yes	2018-09-01	1	36	2017-08-01	115.7	173.2	47.5	50.3	60.4	92.87	59.6	62.2	53.5	69	58	34.7	1	0	0
21610	female	No	23255	42948	42095	lower limb	1.49	43	19.3685	No	No	No	2020-04-01	0	39	2017-11-01	166.6	147.9	133.5	112	110.9	82.85	82.6	87.1	76.9	72	73.8	91.3	0	0	0
21620	female	No	24289	42948	42795	lower limb	1.6	58	22.6562	Yes	No	No	2020-04-01	0	42	2017-08-01	194.8	221.5	92.5	110.8	102.7	78.88	99.8	112.3	74.8	55.6	70.4	86.6	0	0	0
21646	female	No	17930	42948	42736	upper limb	1.6	55	21.4844	No	No	No	2020-04-01	0	30	2017-08-01	192.1	344.2	(-)	73.8	82.8	93.24	76.7	85.7	81.5	100.4	87.9	50.8	0	1	0
21692	male	No	27973	42948	42339	upper limb	1.69	56	19.6072	Yes	No	No	2019-08-01	1	43	2017-08-01	132.8	124.4	47.5	70.1	79.4	93.97	112.3	125	109.6	75.3	97.2	84.5	1	0	0
21848	male	No	25143	42979	42826	lower limb	1.7	60	20.7612	Yes	No	Yes	2018-04-01	1	46	2017-09-01	121.8	112.5	59.4	54.1	63.4	95.46	51.5	59.2	82.3	86.5	78	49.9	0	0	0
21869	female	No	19025	42979	41974	upper limb	1.58	50	20.0288	Yes	No	No	2019-12-01	1	46	42979	150.6	216.7	(-)	86.8	86.4	82.91	81.5	87.4	59.2	63.4	62.8	60.1	0	0	0
21936	female	No	16285	42979	42401	upper limb	1.55	45.5	18.9386	No	No	No	2018-09-01	1	31	2017-09-01	101.9	190.2	43.5	49.3	37.9	63.09	26.2	18.6	15.6	20.9	16.4	21.7	0	0	0
21937	male	yes	26207	42979	42125	lower limb	1.78	80	25.2493	Yes	No	No	2020-04-01	0	46	2017-09-01	137.6	135.6	57.2	81.8	80.4	79.98	88.7	83.6	63.2	35.1	54.8	87.2	0	0	0
21951	male	No	21671	42979	42856	upper limb	1.72	58	19.6052	No	No	No	2018-06-01	1	38	2017-09-01	221.6	225.7	78.2	63.9	69	85.73	75	85.2	78.8	56.6	71.8	49.1	1	0	0
21985	male	No	28034	42979	42826	upper limb	1.72	53	17.9151	Yes	No	No	2020-04-01	0	46	2017-09-01	324.2	429.5	80.2	86.8	90.5	86.25	105.8	113.6	90.9	79.1	87.3	84.8	0	0	0
22026	female	No	26543	42979	42917	lower limb	1.62	65	24.7676	Yes	No	Yes	2019-10-01	1	45	2017-09-01	275.2	281	76	107	98.2	78.71	91.4	87.5	66.2	65.6	66.2	73.7	0	0	0
22032	male	No	25051	42979	42795	lower limb	1.74	60	19.8177	Yes	No	No	2018-04-01	1	37	2017-09-01	138.9	123.9	59.5	70.3	78.1	90.06	67.6	73.7	88.5	97.4	90.4	69.4	1	0	0
22033	male	No	27334	42979	42736	upper limb	1.7	52.5	18.1661	Yes	No	No	2020-04-01	0	44	2017-09-01	191.4	160.4	109.3	75.7	82.5	90.1	94.2	86.7	70.4	80.6	75.4	88.4	1	0	0
22034	male	No	18872	42979	42614	upper limb	1.65	58	21.3039	Yes	No	Yes	2018-08-01	1	25	2017-10-01	183.2	331.1	110.9	65.7	62.7	74.52	65.6	73.4	66.7	20.5	37	52.5	0	1	0
22096	male	No	21125	43009	42552	lower limb	1.75	55	17.9592	Yes	No	No	2020-01-01	1	40	2017-10-01	211.2	282.2	64.2	84.3	104.2	97.67	97.6	104.5	136	201.7	154.3	97.9	1	0	0
22384	female	No	24077	43040	42644	upper limb	1.55	52	21.6441	No	No	No	2020-04-01	0	44	2017-11-01	265.8	354	64.4	81.9	92.3	95.53	83.8	92.8	102.4	119.6	101.7	66	0	0	0
22395	male	No	23498	43040	42856	upper limb	1.68	65	23.03	Yes	No	No	2020-04-01	0	40	2017-11-01	348	294.2	13.2	86.6	87.8	81.68	89.3	99.2	81.8	65.9	76.1	77.4	0	0	0
22542	male	No	18233	43070	42156	upper limb	1.65	55	20.202	Yes	No	No	2019-10-01	1	45	2017-12-01	215	205.8	9.3	59.8	71.1	92.4	60.9	68.3	86.9	63.4	71.3	34.5	0	0	0
22545	male	No	22647	43070	42461	upper limb	1.78	70	22.0932	Yes	No	No	2020-04-01	0	43	2017-12-01	230.8	154.9	115.1	96.2	84	69.53	90.4	68.8	52.5	45.7	51.5	70.2	0	0	0
22605	male	No	25324	43070	42156	lower limb	1.75	70	22.8571	Yes	No	No	2020-04-01	0	37	2017-12-01	154.3	301.7	134.2	89.2	108.9	99.02	110.9	127.3	175.3	248.6	191.4	61.4	1	0	1
22659	male	No	31079	43070	42064	upper limb	1.71	78	26.6749	Yes	No	No	2020-04-01	0	40	2017-12-01	223.4	355.4	38.4	85.7	91	89.26	94.9	107.5	107.2	99.5	98.2	77.9	0	0	0
22761	male	No	20668	43101	42430	bulbar	1.68	57.5	20.3727	Yes	No	No	2020-04-01	0	45	2018-01-01	180.7	171.7	40.9	92.1	78.6	67.49	61.3	53.1	41.5	32.4	39.1	52	1	0	0
22813	female	No	23468	43101	42736	upper limb	1.56	50	20.5457	Yes	No	No	2018-02-01	1	28	2018-01-01	71.9	133.6	(-)	18	20.6	96.85	17.2	18.5	18.6	24.8	19.8	8	0	0	0
22829	male	yes	25082	43101	42917	upper limb	1.73	60	20.0474	Yes	No	No	2019-05-01	1	45	2018-01-01	153.8	148.3	162.1	105.2	100.8	77.66	105.3	110.2	80.8	62.9	76	96.2	0	0	0
22855	female	No	21276	43101	42856	bulbar	1.63	55	20.7008	Yes	No	No	2019-02-01	1	46	2018-02-01	133.7	124	148.2	86	91.1	89.54	86.8	96.2	103.3	84	97.9	71.3	0	0	0
22890	male	yes	25720	43101	42948	upper limb	1.76	85	27.4406	Yes	No	No	2018-06-01	1	39	2018-01-01	530.4	651.8	35.8	87.3	87.7	81.53	117.9	128	83.5	56.6	77.1	94.4	0	0	1
22896	male	No	14763	43101	42856	bulbar	1.74	55	18.1662	Yes	Yes	No	2018-04-01	1	20	2018-01-01	112.9	188.8	19.8	28.6	37.7	98.73	32.5	35.9	47	48.4	43.5	14.9	0	0	1
22906	male	No	29952	43101	41791	upper limb	1.72	78	26.3656	Yes	No	No	2020-04-01	0	38	2018-01-01	189.7	182.1	24.5	81	85.2	87.76	77.8	87.1	86.5	81.2	81	63.1	1	0	0
22969	female	No	26359	43101	42826	lower limb	1.65	59	21.6713	Yes	No	No	2020-04-01	0	45	2018-01-01	183.1	187.7	92.4	109.2	103.6	81.57	110.9	113.1	102.3	64.3	86	102.9	0	0	0
22970	female	No	23437	43101	42979	bulbar	1.5	55	24.4444	Yes	No	No	2018-05-01	1	44	2018-01-01	162.3	221	69.1	107	105.5	82.96	99.5	104.3	89.7	65.3	76.8	76.5	0	0	0
23032	female	No	25355	43132	42614	upper limb	1.66	55	19.9594	Yes	No	No	2019-03-01	1	21	2018-02-01	82.3	125	(-)	22.2	23.7	89.39	25.1	28.7	36.7	15.9	26.7	17	0	0	0
23117	female	No	25781	43132	42856	upper limb	1.53	55	23.4952	Yes	No	No	2020-04-01	0	40	43252	215.7	278.9	12.2	75.2	75	84.7	81.9	85.4	84.2	46.7	60.5	76	0	0	0
23220	male	No	19146	43252	42522	upper limb	1.58	51	20.4294	Yes	No	Yes	2020-04-01	0	41	2018-06-01	137.1	245.8	133.3	90.7	92.6	80.11	136	141.1	101.2	56.9	75.9	121.1	1	1	0
23287	female	No	25659	43160	43009	upper limb	1.6	60	23.4375	Yes	No	No	2020-04-01	0	45	2018-03-01	149.1	239.7	108.3	146.2	143.7	84.04	124	127.1	129.2	111.2	127.6	88.3	0	0	0
23290	male	No	24473	43160	42887	bulbar	1.63	67.5	25.4055	Yes	No	No	2018-09-01	1	43	2018-03-01	206.1	155.2	67.2	95.4	91.4	78.49	61	70	88.8	38	52.9	30.2	1	0	0
23328	male	No	18507	43252	42736	bulbar	1.68	57	20.1956	No	Yes	No	2020-04-01	0	40	2018-06-01	265.3	228.9	15.8	59.8	53.1	68.92	29.8	33.4	30.4	97.6	39	13.9	0	0	0
23479	male	No	19572	43191	42979	upper limb	1.65	75	27.5482	Yes	No	Yes	2020-04-01	0	45	2018-04-01	331.7	535.4	(-)	83.9	80.7	75.57	131.9	95.7	55.5	27.7	41.5	66.2	0	1	0
23499	male	No	16285	43221	42795	bulbar	1.73	73.5	24.5581	Yes	No	No	2019-11-01	1	29	2018-08-01	(-)	197.8	13.1	51.5	54.1	79.83	47.7	27.1	29.9	85.1	47.9	30.5	1	0	0
23502	male	No	19633	43221	43101	lower limb	1.7	70	24.2215	Yes	Yes	No	2019-05-01	1	29	2019-02-01	106.1	98.7	129.7	80.9	100.6	96.99	61.4	68.8	110.2	205.6	128.1	60.8	0	0	0
23599	female	No	18295	43221	42401	upper limb	1.58	57.5	23.0332	Yes	No	No	2020-03-01	1	33	2018-05-01	167.2	140	(-)	57.7	51.2	73.76	35	29	18.2	13.8	17.2	25.5	0	0	1
23726	female	No	28157	43252	42675	upper limb	1.48	49	22.3703	Yes	No	No	2020-04-01	0	40	2018-06-01	97.3	137.5	46.9	68.6	72.7	90.59	75.3	81.8	92.3	48.9	65	45.4	0	0	0
23727	male	No	23316	43252	43040	lower limb	1.65	60	22.0386	Yes	No	No	2019-11-01	1	44	2018-06-01	208.1	147.8	19.6	93.8	93.4	80.51	109.6	87.9	68.1	46.7	56.8	96.8	1	0	0
23785	male	No	20333	43252	43160	upper limb	1.72	70	23.6614	Yes	No	No	2019-06-01	1	39	43252	(-)	151.56	61.94	75.28	85.45	88.95	78.1	86.27	94.85	78.64	91.06	49.61	0	0	1
23897	male	No	14062	43282	42705	upper limb	1.75	65	21.2245	Yes	No	No	2019-10-01	1	40	2018-06-01	196.9	146	44.6	67.8	66.3	72.81	82.4	58.3	39.1	20.6	35	45.1	0	0	1
23954	female	No	24320	43282	42767	upper limb	1.55	52.5	21.8522	Yes	No	No	2020-01-01	1	33	2018-07-01	95.4	296	52.1	60.8	67.2	93.75	70.1	77.6	85.7	75.9	77.2	52.3	0	0	0
24004	female	No	24685	43282	42036	lower limb	1.58	50	20.0288	Yes	No	Yes	2019-06-01	1	38	2018-07-01	164.4	240.4	17.3	43.1	50.3	99.48	44	49.2	56.7	100.5	65.7	42.1	0	0	0
24201	male	No	20486	43313	42856	lower limb	1.6	40	15.625	Yes	No	No	2018-12-01	1	34	2018-08-01	219.4	293.5	12.3	53.4	55.5	82.59	50.2	56.8	54.4	17.8	40	18.6	1	0	0
24315	female	yes	31656	43313	43132	lower limb	1.56	56	23.0112	Yes	No	No	2019-11-01	1	42	2018-08-01	119	140.4	46	92.2	99.8	93.8	112.7	126	105.3	106.5	104.9	88.8	0	0	0
24345	male	No	18295	43313	42736	bulbar	1.6	62.5	24.4141	Yes	No	No	2019-12-01	1	40	2018-08-01	(-)	276.9	(-)	55.9	53.4	74.41	40.7	29.8	36.5	27.8	33.6	16.6	1	0	0
24436	male	No	24077	43313	43101	bulbar	1.6	58	22.6562	No	No	No	2020-04-01	1	37	2018-08-01	229.4	182.7	38.2	84.3	92.2	90.91	73.9	84.8	104	104.4	84.9	54.5	1	0	0
24469	female	No	19480	43313	43221	lower limb	1.54	57.5	24.2452	Yes	No	No	2019-11-01	1	39	2019-02-01	176.9	275.8	(-)	38.4	35.1	76.27	24.6	20.3	16.5	28.5	18.4	23.8	0	0	0
24493	male	No	26634	43344	42125	upper limb	1.72	57.5	19.4362	Yes	No	No	2019-07-01	1	28	2018-09-01	(-)	252.5	28.9	42.9	49.9	95.2	49.9	53.6	69.5	61.5	64.1	31.3	1	0	0
24612	male	No	23468	43344	42948	upper limb	1.62	52	19.8141	Yes	No	No	2019-09-01	1	41	2018-11-01	394.6	478.5	83	94.9	87.6	74.86	87.1	79.4	59.5	52.6	55	79	1	0	1
24680	male	No	22647	43344	42948	bulbar	1.72	50.5	17.07	Yes	No	Yes	2019-06-01	1	45	2018-09-01	(-)	196.1	65.6	68.8	80.3	93.23	83	84.4	107.6	131.5	107.8	54.2	1	0	0
24691	male	No	20241	43344	39965	upper limb	1.7	59	20.4152	Yes	No	Yes	2019-12-01	1	23	2018-09-01	158.7	169.1	23.9	30.9	34.9	88.64	25.5	28.8	38.3	40.8	35.5	18.2	1	0	0
24704	female	No	22007	43344	43191	bulbar	1.52	47	20.3428	Yes	Yes	Yes	2019-11-01	1	42	2018-09-01	(-)	219.4	28.6	81.2	70.5	73.06	68.7	58.2	33.4	24.3	29.4	50.1	0	0	0
24877	female	No	23071	43374	43132	lower limb	1.55	50	20.8117	Yes	No	No	2019-02-01	1	36	2018-10-01	145.77	152.6	28.17	57.64	72.36	99.94	72.87	78.95	110.76	191.41	117.81	(-)	0	0	0
24878	female	No	26390	43374	43009	bulbar	1.47	45	20.8247	Yes	No	Yes	2019-08-01	1	33	2019-01-01	94.8	131.9	(-)	35	39.7	96.16	38.2	41.2	51.6	70.8	51.6	18.7	0	0	0
24926	male	No	17958	43405	43313	bulbar	1.72	53	17.9151	No	No	No	2018-12-01	1	41	2018-11-01	(-)	204.9	32.3	42.7	51.3	92.52	36.3	38.2	42.8	33.9	43	26.5	1	0	0
24929	male	No	18537	43405	43070	upper limb	1.6	56	21.875	Yes	No	Yes	2019-09-01	1	45	2018-11-01	235.7	628.8	48.9	81.3	90.2	86.19	69.6	70	80.4	95.7	80	55.7	1	0	0
24998	female	No	25659	43405	43252	upper limb	1.68	51.5	18.2469	Yes	No	No	2019-06-01	1	42	2018-11-01	71.5	322.9	76	87.2	92.7	91.17	86.6	99.4	103.3	72.5	101.4	54	0	0	0
25161	male	No	16893	43435	43132	lower limb	1.65	53	19.4674	Yes	No	Yes	2019-11-01	1	38	2018-12-01	200.4	493.5	155.9	61	68.4	85.81	36.7	40.9	58.5	92.7	66.7	24.4	1	0	0
25175	female	No	26665	43435	43374	upper limb	1.63	56	21.0772	Yes	No	No	2019-12-01	1	47	2018-12-01	(-)	219.3	57.5	73.1	78.6	92.3	77.5	87.4	84	93.7	87.2	76	0	0	0
25273	male	No	24139	43435	43313	bulbar	1.6	49	19.1406	Yes	No	No	2019-07-01	1	43	2018-12-01	214.7	281.1	36.4	66.2	76.6	94.61	70.3	78.3	72	100	75.7	37.5	1	0	0
25333	female	No	23498	43435	43101	lower limb	1.6	55	21.4844	Yes	No	No	2019-12-01	1	37	2018-07-01	202	299.5	(-)	68.2	70.7	87.89	73.6	81.7	54.2	33.1	45.3	65.4	0	1	0
26149	male	No	17258	43556	42826	upper limb	1.5	50	22.2222	Yes	No	No	2019-09-01	1	28	2019-04-01	311.4	392.7	(-)	68.1	76.6	87.14	82.4	85.3	61.3	89.4	57	46.1	0	1	0
26319	male	No	20180	43556	43466	upper limb	1.8	62	19.1358	Yes	No	No	2020-04-01	1	40	2019-04-01	191.9	165	186.9	92.2	97.3	81.63	59.7	67.1	74.7	89.1	87.4	42.7	1	0	1
26440	female	No	19633	43586	43282	lower limb	1.6	55	21.4844	Yes	No	No	2020-03-01	1	40	2019-05-01	121.8	227.8	31.4	44.9	48.4	90.08	44.9	50.3	55.8	118.3	67.7	33.9	0	0	0
26490	female	No	22767	43586	43497	upper limb	1.5	45	20	Yes	No	No	2019-10-01	1	42	2019-05-01	122.9	165.8	70	97.3	90.9	77.54	73.3	69.1	65.5	31.4	43.1	28.5	0	0	0
26764	female	No	20790	43647	43191	upper limb	1.58	47.5	19.0274	Yes	No	No	2020-04-01	1	29	43647	113.8	311.1	219.9	38.2	44.9	98.36	49.6	55.2	66	75.7	68	32.1	0	0	0
26793	female	No	24228	43647	43525	lower limb	1.6	65	25.3906	Yes	No	No	2020-03-01	1	40	43647	204.2	240.8	64.2	99.8	111.7	95.26	105.6	117.4	137	180.6	148.7	110.1	0	1	0
27158	male	yes	25934	43678	43525	lower limb	1.72	63	21.2953	Yes	Yes	No	2019-10-01	1	40	2019-08-01	198	149.6	54.1	62.4	70.8	92.19	70.2	80.6	83.3	82	82.8	51.4	0	0	0
27378	male	No	15158	43678	43435	bulbar	1.62	48.5	18.4804	No	No	No	2020-05-01	1	38	2019-08-01	193	338.3	72.3	59.1	72.5	91.58	42.4	44.2	56.8	117.3	71.5	41	1	0	0
27586	female	yes	23408	43731	43525	bulbar	1.63	55	20.7008	Yes	No	No	2020-01-01	1	42	2019-09-01	153.5	183.7	(-)	66.9	75.2	95.53	49.6	56.1	69.7	97.1	76.7	21.3	0	0	0

## Sheet: raw data 2
patient	PEF(MS-PFT spirometer)(L/min)	PEF(peak flow meter)(L/min)
P-1	321.6	280
P-2	339	335
P-3	447.6	525
P-4	350.4	355
P-5	298.8	276
P-6	307.8	298
P-7	337.8	340
P-8	501	492
P-9	417.6	441
P-10	461.4	470
P-11	460.2	470
P-12	473.4	540
P-13	484.8	489
P-14	345.6	313
P-15	375.6	340
P-16	488.8	441
P-17	423	435
P-18	406.8	390
P-19	406.2	399
P-20	268.8	260
P-21	312	260
P-22	387	340
P-23	261	240
P-24	301.2	318
P-25	409.2	420
P-26	389.4	403
P-27	295.2	298
P-28	451.8	403
P-29	533.4	490
P-30	337.2	370
P-31	341.4	380
P-32	370.8	370
P-33	227.4	243
P-34	359.4	320
P-35	349.2	384
P-36	541.2	600
P-37	256.2	255
P-38	579	525
P-39	649.8	659
P-40	480.6	564
P-41	619.8	681
P-42	421.2	460
P-43	244.8	250
P-44	334.8	380
P-45	471.6	483
P-46	369.6	370
P-47	318	321
P-48	262.8	250
P-49	340.8	365
P-50	293.4	289
P-51	286.8	290
P-52	370.2	352
P-53	700.8	684
P-54	631.8	645
P-55	327	340
P-56	597	620
P-57	589.2	621
P-58	502.8	510
P-59	498.6	550
P-60	473.4	505
P-61	525	495
P-62	409.2	450
